# Supplementary material for: Clinical Phenotype, Molecular Architecture, and Survival Follow-Up in NRAS- and KRAS-Mutated Juvenile Myelomonocytic Leukemia
Source: Cancers (Basel). 2026 Jul 12;18(14):2236. doi: 10.3390/cancers18142236 (PMC13406550; doi:10.3390/cancers18142236)
Supplement: Supplementary file 1 [file cancers-18-02236-s001.zip]

Archive with 1 entries (1 files):
- cancers-4376423-supplementary.pdf
